# Supplementary material for: Understanding the Effect of IM-5 Zeolite Treated with Hexafluorosilicic Acid for the Methanol Alkylation of Pseudocumene
Source: Materials (Basel). 2025 May 13;18(10):2252. doi: 10.3390/ma18102252 (PMC12113412; doi:10.3390/ma18102252)
Supplement: Supplementary file 1 [file materials-18-02252-s001.zip]

Archive with 1 entries (1 files):
- materials-3575605-supplementary.pdf
